# Supplementary material for: Plantar pressure distribution and altered postural control in multibacillary leprosy patients
Source: BMC Infect Dis. 2024 Jan 24;24:130. doi: 10.1186/s12879-023-08749-0 (PMC10809460; doi:10.1186/s12879-023-08749-0)
Supplement: Supplementary file 1 — Additional file 1. Datasheet. [file 12879_2023_8749_MOESM1_ESM.xlsx]

## Sheet: Maximum Plantar Pressure
Supplementary File 1_ Datasheet
T1 Control	T1 Leprosy	T2-5 Control	T2-5 Leprosy	M1 Control	M1 Leprosy	M2 Control	M2 Leprosy	M3 Control	M3 Leprosy	M4 Control	M4 Leprosy	M5 Control	M5 Leprosy	MF Control	MF Leprosy	MH Control	MH Leprosy	LH Control	LH Leprosy
4.6379	5.08837	0.963855	0	5.12027	11.1508	10.0732	10.7249	13.9014	10.6647	13.9014	10.2708	10.4115	9.08054	3.59084	7.03113	16.9006	18.4889	16.5461	17.4999
0.750751	4.3097	0	1.11469	7.75243	6.9163	9.06609	8.22632	10.4283	9.58299	10.839	12.0149	10.2835	13.6969	9.232	11.5866	21.7977	16.7843	19.1995	15.7673
0	6.95035	0	1.06654	11.34	8.92316	4.56203	9.59927	12.1625	10.3182	11.4213	12.3476	8.01098	13.2163	2.8124	11.6703	16.4193	13.9466	16.2715	11.9617
0	3.62419	0	2.32225	8.43277	8.3937	7.57274	10.238	8.33433	10.7097	9.45323	10.5356	9.03433	8.73589	12.1221	4.07895	25.994	21.5316	19.0565	19.8301
0	7.20986	2.77232	3.06206	5.08146	9.97753	7.88976	11.0746	8.69125	10.957	8.02777	10.6874	6.82548	10.4369	18.3303	9.62409	24.6082	14.5675	20.5458	12.4031
1.52164	5.69527	1.341	0	1.58151	10.388	4.18878	9.69462	13.2335	10.2006	5.86192	11.439	21.3013	11.8357	15.6398	7.89328	11.2766	16.8118	22.4553	16.0418
0	6.73601	0	3.75765	7.5068	8.50871	11.4413	10.0144	12.2491	10.7728	11.9966	11.7858	7.50964	12.4686	4.28591	10.2956	23.3906	14.0747	20.892	11.5858
4.10346	8.06007	0	4.02785	7.5655	11.1349	10.233	11.2314	11.2636	10.6042	10.9981	11.0608	7.97192	12.0727	4.68619	7.13096	24.596	12.5867	18.5822	12.0903
3.49768	9.31194	4.19191	4.61791	7.27769	7.28522	8.84426	9.27251	10.8116	9.65526	11.9533	9.79014	12.5422	11.5468	7.2553	9.33009	20.429	15.9311	17.3889	13.2591
9.12055	6.48299	0	3.02594	5.78754	8.45411	7.79819	10.7183	11.5658	10.2311	13.0845	9.60134	13.2999	12.2069	7.96643	15.4292	14.2216	17.2495	13.2233	16.6006
3.5235	4.64025	0	2.49097	5.26678	8.25858	4.83651	7.83139	9.3742	9.65287	15.2556	10.3191	16.9282	10.1889	15.515	10.6638	14.5788	18.4745	14.7213	17.4796
0	6.43975	1.02881	3.88366	5.44376	7.02802	9.97599	9.00831	13.1703	10.9034	13.3536	11.2585	10.7698	9.66566	0.700701	8.65482	23.4963	17.6402	23.0894	15.5177
0.505051	4.41103	1.5873	1.5808	8.65669	7.93165	9.99298	9.19324	11.8654	12.6405	12.9302	14.5542	12.9695	14.5608	5.41498	4.90186	18.1315	15.3066	18.8733	14.9193
5.42459	5.12261	0	0	12.3833	9.77681	8.26036	9.34026	6.38899	9.2159	6.00152	8.58322	6.77934	6.69971	6.06477	9.51106	23.6907	22.3408	23.8184	19.4097
5.80748	4.34614	2.68562	0	5.28373	7.21087	8.01874	8.19443	10.6873	10.0052	12.1007	11.098	11.9277	10.6754	11.4774	12.9971	18.5321	19.2296	16.1648	16.2432
1.95543	1.54704	3.04472	0.731215	5.55198	9.17271	9.98938	10.5875	13.7051	11.6693	14.7079	12.0121	14.3579	11.8545	6.86122	6.1487	16.091	18.8451	14.0515	17.4318
2.94209	2.95692	3.88813	0.591305	5.06263	8.56454	8.06943	10.3451	10.9077	11.1339	11.8517	12.4236	13.9173	12.1839	8.50358	8.52489	19.1207	17.9475	17.3899	15.3283
	4.46645		3.1786		8.66331		10.2541		10.9208		11.4223		12.3232		7.27576		16.8909		14.6045
	4.4797		0.868878		8.81218		10.5855		11.0678		10.9968		10.2209		7.61332		18.3155		17.0394
	3.97018		1.2537		10.3783		10.7056		11.0894		10.5268		7.64536		9.0854		18.7108		16.6345
	3.28763		2.21924		9.81009		11.4592		12.1952		11.8392		9.35471		5.25439		17.6428		16.9376
	5.81901		2.72987		8.93535		9.38928		9.97724		10.8649		11.3025		10.7826		16.5702		13.6291
Legend:
Maximum Plantar Pressure
Areas				Groups
T1: Area T1				Control
T2-5:- Areas T2, T3, T4 and T5				Leprosy
M1: Area M1
M2: Area M2
M3: Area M3
M4: Area M4
M5: Area M5
MH: Area MH
LH: Area LH

## Sheet: Mean Plantar Pressure
T1	T1 Leprosy	T2-5 Control	T2-5 Leprosy	M1 Control	M1 Leprosy	M2 Control	M2 Leprosy	M3 Control	M3 Leprosy	M4 Control	M4 Leprosy	M5 Control	M5 Leprosy	MF Control	MF Leprosy	MH Control	MH Leprosy	LH Control	LH Leprosy
1.04418	6.00229	0.963855	0	0	0	4.37613	5.88813	11.8172	11.9485	13.2914	10.9796	9.52963	8.68134	6.22548	6.31552	20.7094	17.3104	18.0103	15.8969
0	3.79967	0	1.43023	0.963855	1.43023	4.18625	0.963855	14.0369	10.6349	12.4258	13.0063	6.63029	13.3501	4.03074	10.6237	16.3021	16.1835	15.2409	15.1546
0	6.34768	0	1.46229	0	1.46229	5.04484	0	9.36349	11.6749	11.0718	13.9563	9.22517	12.9262	10.0568	9.94493	23.1406	13.121	19.184	11.3493
0	4.62426	0	2.69973	0	2.69973	3.52951	0	10.1412	12.6163	9.78889	11.4482	8.00412	8.48256	11.945	5.07094	25.5647	18.7193	19.9588	15.8319
2.08986	6.25217	2.77232	3.43346	0	3.43346	3.01538	0	10.0303	11.8128	6.78484	11.7548	16.2614	10.426	11.5217	7.92603	9.65108	13.829	23.1759	12.7974
0	6.03965	1.341	0	2.77232	0	4.65848	2.77232	14.4656	11.1043	12.3063	12.9174	8.54542	11.8647	4.6984	7.01959	21.619	15.9236	17.3962	14.509
5.37614	6.78175	0	4.37613	1.341	4.37613	2.30202	1.341	12.9899	12.2247	12.1474	13.2784	8.07173	11.9579	5.10732	9.58879	22.2175	12.9546	14.8739	10.0599
4.51058	7.69228	0	4.18625	0	4.18625	0	0	11.6583	11.7687	13.0753	12.0834	12.0566	11.6123	6.85961	6.01709	18.1178	12.8826	16.0508	11.5705
7.86202	7.7311	4.19191	5.04484	0	5.04484	0	0	12.1982	10.5361	15.4091	11.7175	13.5412	11.4207	7.24965	9.13518	13.7603	15.0643	11.2949	12.7978
4.75565	6.1368	0	3.52951	2.19191	3.52951	0.797448	4.19191	9.2211	10.9815	15.9401	9.97768	16.0383	11.92	13.557	13.4461	14.0189	17.9122	14.302	16.4294
0	4.49453	0	3.01538	0	3.01538	0.970965	0	15.3227	10.9094	15.6142	11.9417	10.4228	10.2707	7.28586	9.08628	20.4828	16.9731	19.121	16.0993
0.823045	6.57848	1.02881	4.65848	0	4.65848	3.37095	0	12.8425	11.0121	14.5448	11.5399	11.7023	8.95268	4.52737	7.80986	18.0127	17.9147	17.0351	14.2809
6.34668	4.97134	1.5873	2.30202	1.02881	2.30202	0.952381	1.02881	7.90405	12.9198	7.23575	16.4085	7.79476	13.1231	5.23304	4.59028	22.0401	13.9853	21.8237	13.0795
6.46251	6.05137	0	0	0.587302	0	1.79406	1.5873	11.4713	10.7635	12.4456	9.82508	11.5557	7.37341	9.52038	6.95153	17.9032	20.7993	15.7615	17.3983
1.50079	5.12066	2.68562	0	0	0	2.28261	0	14.8556	10.3113	17.0398	12.739	12.6288	10.0795	6.05663	9.02161	15.8664	18.8281	13.8382	16.6374
3.13943	2.0277	3.04472	0.797448	2.68562	0.797448	3.38496	2.68562	12.3523	13.004	13.8918	14.0248	9.95434	11.0079	7.07994	5.7468	19.1731	16.9583	16.9545	15.7249
5.44029	3.9356	1.88813	0.970965	3.04472	0.970965	0	3.04472	14.0084	12.1709	13.1698	13.6986	9.93926	10.7344	4.93712	6.45461	15.8339	17.1061	15.1589	14.6306
	5.06596		3.37095		3.37095		0		11.587		13.104		11.9782		6.03114		16.3504		13.7183
	5.52964		0.952381		0.952381		1.43023		12.6676		11.7818		10.157		7.41794		16.5368		14.2886
	4.56881		1.79406		1.79406		1.46229		12.4198		10.5706		7.40032		7.30007		17.7899		15.7215
	4.12015		2.28261		2.28261		2.69973		13.4807		13.2422		9.46909		5.22194		15.7395		14.3987
	5.79457		3.38496		3.38496		3.43346		10.529		11.7201		10.7836		9.99223		15.8964		12.7541
Mean Plantar Pressure
Areas				Groups
T1: Area T1				Control
T2-5:- Areas T2, T3, T4 and T5				Leprosy
M1: Area M1
M2: Area M2
M3: Area M3
M4: Area M4
M5: Area M5
MH: Area MH
LH: Area LH

## Sheet: COP
AP Control	AP Leprosy	ML Control	ML Leprosy	TD COntrol	TD Leprosy	AR Control	AR Leprosy
1.43	1.87	0.44	1.48	32	57.65	0.33	1.74
1.14	1.55	0.8	0.44	34.86	38.64	0.65	0.34
0.88	2.29	0.68	1.08	28.29	38.54	0.41	2.08
1.66	1.42	0.54	0.83	38.5	39.86	0.51	0.76
1.21	2.1	1.55	1.03	51.31	35.38	1.98	1.33
1.02	1.14	0.52	0.83	36.04	31.53	0.29	0.74
1.43	1.34	0.47	0.54	32.95	32.5	0.36	0.43
1.2	1.23	0.83	0.56	33.74	41.75	0.55	0.46
1.5	1.76	0.64	1.12	29.67	45.26	0.54	1.21
0.73	2.73	0.37	0.84	29.03	50.95	0.14	1.47
0.66	1.87	0.41	1.62	29.96	47.98	0.14	1.77
1.07	1.16	0.48	0.98	40.49	40.33	0.33	0.51
1.65	2.77	0.45	1.25	33.27	47.72	0.34	2.23
1.75	1.33	0.97	0.98	35.67	40.54	0.78	0.67
1.6	1.9	0.65	0.75	28.81	41.49	0.47	0.86
0.79	0.98	0.52	0.59	28.87	29.87	0.28	0.36
0.83	1.22	0.51	0.49	34.34	28.64	0.23	0.33
	0.95		0.71		31.04		0.48
	1.18		1		31.82		0.83
	1.47		0.88		35.9		0.66
	1.48		0.88		33.07		0.85
	1.02		0.72		30.38		0.37
COP Control
				Groups
				Control
AP: Anteroposterior displacement				Leprosy
ML: Mediolateral displacement
TD: Total Displacement
AR: Area
